# Supplementary material for: Day-Time Declamping Is Associated with Better Outcomes in Kidney Transplantation: The Circarein Study
Source: J Clin Med. 2021 May 26;10(11):2322. doi: 10.3390/jcm10112322 (PMC8198093; doi:10.3390/jcm10112322)
Supplement: Supplementary file 1 [file jcm-10-02322-s001.zip]

Archive with 1 entries (1 files):
- jcm-1211834-supplementary.pdf
